# Supplementary material for: Oral Exposure to Nylon-11 and Polystyrene Nanoplastics During Early-Life in Rats
Source: Nanomaterials (Basel). 2025 Mar 19;15(6):465. doi: 10.3390/nano15060465 (PMC11944792; doi:10.3390/nano15060465)
Supplement: Supplementary file 1 [file nanomaterials-15-00465-s001.zip]

Archive with 1 entries (1 files):
- nanomaterials-3494082- supplementary-AE provided.pdf
